# Supplementary material for: Fluoride-Mediated Immune Damage Through Cytokine Network Regulation of Tregs
Source: Toxics. 2025 Jan 26;13(2):95. doi: 10.3390/toxics13020095 (PMC11861542; doi:10.3390/toxics13020095)
Supplement: Supplementary file 1 [file toxics-13-00095-s001.zip]

Archive with 1 entries (1 files):
- toxics-3430225-supplementary.pdf
